# Supplementary material for: Minute Cellular Nodules as Early Lesions in Rats with Silica Exposure via Inhalation
Source: Vet Sci. 2022 May 25;9(6):251. doi: 10.3390/vetsci9060251 (PMC9227695; doi:10.3390/vetsci9060251)
Supplement: Supplementary file 1 [file vetsci-09-00251-s001.zip]

Archive with 1 entries (1 files):
- vetsci-1721971-supplementary.pdf
